# Supplementary material for: The Expression and Function of lincRNA-154324 and the Adjoining Protein-Coding Gene vmp1 in the Caudal Fin Regeneration of Zebrafish
Source: Int J Mol Sci. 2022 Aug 11;23(16):8944. doi: 10.3390/ijms23168944 (PMC9409064; doi:10.3390/ijms23168944)
Supplement: Supplementary file 1 [file ijms-23-08944-s001.zip]

Archive with 1 entries (1 files):
- ijms-1862899-supplementary.pdf
